# Supplementary material for: Characterization of a Novel Thermostable Dye-Linked l-Lactate Dehydrogenase Complex and Its Application in Electrochemical Detection
Source: Int J Mol Sci. 2021 Dec 17;22(24):13570. doi: 10.3390/ijms222413570 (PMC8704557; doi:10.3390/ijms222413570)
Supplement: Supplementary file 1 [file ijms-22-13570-s001.zip]

Archive with 1 entries (1 files):
- ijms-1502792-supplementary.pdf
